# Supplementary material for: Effective Preventive Strategies to Prevent Secondary Transmission of COVID-19 in Hemodialysis Unit: The First Month of Community Outbreak in Taiwan
Source: Healthcare (Basel). 2021 Sep 7;9(9):1173. doi: 10.3390/healthcare9091173 (PMC8467394; doi:10.3390/healthcare9091173)
Supplement: Supplementary file 1 [file healthcare-09-01173-s001.zip]

Archive with 1 entries (1 files):
- healthcare-1364946-supplementary.pdf
